# Supplementary material for: Upregulation of the Antioxidant Response-Related microRNAs miR-146a-5p and miR-21-5p in Gestational Diabetes: An Analysis of Matched Samples of Extracellular Vesicles and PBMCs
Source: Int J Mol Sci. 2025 Jul 18;26(14):6902. doi: 10.3390/ijms26146902 (PMC12295923; doi:10.3390/ijms26146902)
Supplement: Supplementary file 1 [file ijms-26-06902-s001.zip]

Archive with 1 entries (1 files):
- ijms-3699745-supplementary.pdf
